# Supplementary material for: Practical method for RF pulse distortion compensation using multiple square pulses for low-field MRI
Source: PLoS One. 2022 Sep 16;17(9):e0273432. doi: 10.1371/journal.pone.0273432 (PMC9481036; doi:10.1371/journal.pone.0273432)
Supplement: S1 Data — (PY) [file pone.0273432.s001.py]

# -*- coding: utf-8 -*-
"""
Created on Thu Feb 20 15:17:54 2020

@author: Ha
"""

import numpy as np
import matplotlib.pyplot as plt

n_sample = 4000 # number of sample
end_time = 400  # Input pulsese are claculated for a time of 0 - 400 us

f = 1e+6       # Resonance frequency [Hz]
w = 2 * np.pi * f # angular frequency [rad/s]
Q = 49.83  # Quality factor mearsured from ring down
t = np.linspace(0, end_time, n_sample) / 1000000   # time [s]
dt = t[1] - t[0]

pulse_bandwidth = [30000, 90000, 150000] # Bandwidth of the sinc pulse [Hz]

#%% Sinc pulse envelope
def sinc_envelope(input_time, bandwidth):
    result = np.sin(np.pi*bandwidth*(input_time-3/bandwidth)) / (np.pi*bandwidth*(input_time-3/bandwidth))
    result[int(6/bandwidth* np.shape(input_time)[0] / input_time[-1]):] = 0 # set the amplitude '0' time after sinc3
    return result

#%% input pulse envelope
def envelope_cal(input_time,bandwidth,n_points,endtime):
    D_time = np.linspace(0, 6 / bandwidth, 6 * 2 * n_points + 1) # Discrete time for input pulse calculation
    D_time = np.append(D_time,D_time[1]+D_time[-1]) # Adding a time point at the end
    time_index = np.array([D_time * 10 ** 6 * np.shape(input_time)[0] / endtime])
    partial_envelope = np.array(np.zeros(shape=np.shape(D_time)[0]-1))
    amplitude = 0
    
    for i in range(np.shape(partial_envelope)[0]):
        amplitude = 0
        if i > 0:
            for j in range(i):
                amplitude += partial_envelope[j] * (1-np.exp(-w/2/Q*D_time[1])) * np.exp(-w/2/Q*D_time[i-j])
        if (np.pi * bandwidth * (D_time[i+1] - 3 / bandwidth)) == 0:
            partial_envelope[i] = (np.cos(np.pi * bandwidth * (D_time[i+1] - 3 / bandwidth)) - amplitude) / (1 - np.exp(-w / 2 / Q * D_time[1]))
        elif i == np.shape(partial_envelope)[0] - 1:
            partial_envelope[i] = -amplitude / (1 - np.exp(-w / 2 / Q * D_time[1]))
        else:
            partial_envelope[i] = ((np.sin(np.pi * bandwidth * (D_time[i+1] - 3 / bandwidth))) / (np.pi * bandwidth * (D_time[i+1] - 3 / BW)) - amplitude) / (1 - np.exp(-w / 2 / Q * D_time[1]))
    
    result = np.zeros(shape=np.shape(input_time))
    for i in range(np.shape(partial_envelope)[0]):
        result[int(time_index[0][i]):int(time_index[0][i+1])] = partial_envelope[i]
        
    return result

#%% Calculating input pulse envelope
    
input_envelope = [] # envelope of the input pulse
plt.figure(1,figsize=(12,7.8))
N = 1
for n in range(4): # calculating input RF pulse envelopes for n = 1, 2, 3 (Ns = xx, xx, xx)
    for BW in pulse_bandwidth:
        if n == 0:
            input_envelope.append(sinc_envelope(t,BW)) # Calculating reference sinc pulses
        else:
            input_envelope.append(envelope_cal(t,BW,n,end_time)) # Calculating input pulses
            
            #%% Ploting pulses
            
        plt.subplot(4,3,N)
        plt.plot(t*1e+6, input_envelope[N-1] * np.cos(w * t), 'k', linewidth = .2)
        plt.plot(t*1e+6, input_envelope[N-1], 'r', linewidth = 1)
                
        if N % 3 == 1:
            plt.yticks([-1,1])
            plt.axis([0,210,-1.5,1.5])
        elif N % 3 == 2:
            plt.yticks([-2.4,-1,1,2.4])
            plt.axis([0,70,-2.6,2.6])
        else:
            plt.yticks([-3.6,-1,1,3.6])
            plt.axis([0,42,-4,4])
        
        if N > 9:
            plt.xlabel(r'Time [$\mu$s]')
        else:
            plt.xticks([])
        
        N += 1
